# Supplementary material for: Combined Treatment with Evogliptin and Temozolomide Alters miRNA Expression but Shows Limited Additive Effect on Glioma
Source: Int J Mol Sci. 2025 Sep 28;26(19):9508. doi: 10.3390/ijms26199508 (PMC12525080; doi:10.3390/ijms26199508)
Supplement: Supplementary file 1 [file ijms-26-09508-s001.zip]

Archive with 1 entries (1 files):
- ijms-3821190-supplementary.pdf
